# Supplementary material for: Itraconazole-Induced Increases in Gilteritinib Exposure Are Mediated by CYP3A and OATP1B
Source: Molecules. 2022 Oct 12;27(20):6815. doi: 10.3390/molecules27206815 (PMC9610999; doi:10.3390/molecules27206815)
Supplement: Supplementary file 1 [file molecules-27-06815-s001.zip]

Archive with 1 entries (1 files):
- molecules-1934207-Supplementary.pdf
